# Supplementary material for: Development of the Biofidelic Instrumented Neck Surrogate (BINS) with Tunable Stiffness and Embedded Kinematic Sensors for Application in Static Tests and Low-Energy Impacts
Source: Sensors (Basel). 2025 Aug 9;25(16):4925. doi: 10.3390/s25164925 (PMC12390130; doi:10.3390/s25164925)
Supplement: Supplementary file 1 [file sensors-25-04925-s001.zip]

Archive with 1 entries (1 files):
- sensors-3775602-supplementary.pdf
